# Supplementary material for: Real-space observation of the dissociation of a transition metal complex and its concurrent energy redistribution
Source: Nat Commun. 2025 May 22;16:4767. doi: 10.1038/s41467-025-60009-8 (PMC12098838; doi:10.1038/s41467-025-60009-8)
Supplement: Supplementary file 3 — Supplementary Data 1 [file 41467_2025_60009_MOESM3_ESM.zip]

Archive with 4 entries (3 files):
- FeCO5-dataset-main/
- FeCO5-dataset-main/LICENSE
- FeCO5-dataset-main/README.md
- FeCO5-dataset-main/feco5dataset.zip
