# Supplementary material for: Real-space observation of the dissociation of a transition metal complex and its concurrent energy redistribution
Source: Nat Commun. 2025 May 22;16:4767. doi: 10.1038/s41467-025-60009-8 (PMC12098838; doi:10.1038/s41467-025-60009-8)
Supplement: Supplementary file 3 — Supplementary Data 1 [file 41467_2025_60009_MOESM3_ESM.zip › FeCO5-dataset-main/README.md]

# FeCO5-dataset
Data files and codes for "Real-space observation of the dissociation of a transition metal complex and its concurrent energy redistribution"


[![DOI](https://zenodo.org/badge/DOI/10.5281/zenodo.15258558.svg)](https://doi.org/10.5281/zenodo.15258558)
